# Supplementary material for: Understanding lifetimes and failure modes of defective washing machines and dishwashers
Source: J Clean Prod. 2019 Apr 1;215:1112–22. doi: 10.1016/j.jclepro.2019.01.044 (PMC6472650; doi:10.1016/j.jclepro.2019.01.044)
Supplement: Multimedia component 1 [file mmc1.xlsx]

## Sheet: definitions
Database classifiers	Definition
Year	Defines which year the repair service was performed
Appliance	Defines the type of appliance: washing machine or dishwasher
Repair	Defines when the appliance was repaired, not repaired, partially repaired, or when repair was not necessary
Age	Declared age of the appliance at the moment of the diagnosis (in years)
Use (per week)	Declared average use of the appliance at the moment of the diagnosis (in washing cycles per week)
Previous repair	Declared number of previous repairs performed on the appliance at the moment of the diagnosis
Single or Multiple failures	Specifies if one single failure mode or multiple failure modes were identified during the diagnosis
Replacement	Specifies if the applaince was repaired with the replacement of one or more components. The number indicates the number of replacements
Technically infeasible	Defines that the appliance was not repaired - because the repair would be technically infeasible
Consumer choice	Defines that the appliance was not repaired - because of a consumer choice
Economically non-viable	Defines that the appliance was not repaired - because the repair would be economically non-viable
Not specified	Defines that the appliance was not repaired - reason was not registered
Inlet valves	Defines how many failure modes were observed in the category "Inlet valves", as specified in the main manuscript
Shock adsorbers and bearings	Defines how many failure modes were observed in the category "Shock absorbers and bearings", as specified in the main manuscript
Cables and plugs	Defines how many failure modes were observed in the category "Cables and plugs", as specified in the main manuscript
Carbon brushes	Defines how many failure modes were observed in the category "Carbon brushes", as specified in the main manuscript
Pumps	Defines how many failure modes were observed in the category "Pumps", as specified in the main manuscript
Electronics	Defines how many failure modes were observed in the category "Electronics", as specified in the main manuscript
Door	Defines how many failure modes were observed in the category "Door", as specified in the main manuscript
Detergent system	Defines how many failure modes were observed in the category "Detergent system", as specified in the main manuscript
Switch	Defines how many failure modes were observed in the category "Switch", as specified in the main manuscript
Foreign objects	Defines how many failure modes were observed in the category "Foreign objects", as specified in the main manuscript
Engine	Defines how many failure modes were observed in the category "Engine", as specified in the main manuscript
Heater and thermostat	Defines how many failure modes were observed in the category "Heater and thermostat", as specified in the main manuscript
Pressure control	Defines how many failure modes were observed in the category "Pressure control", as specified in the main manuscript
Drain system	Defines how many failure modes were observed in the category "Drain system", as specified in the main manuscript
Spray arm	Defines how many failure modes were observed in the category "Spray arm", as specified in the main manuscript
Pump filters	Defines how many failure modes were observed in the category "Pump filters", as specified in the main manuscript
Drive belt	Defines how many failure modes were observed in the category "Drive belt", as specified in the main manuscript
Drum and tub	Defines how many failure modes were observed in the category "Drum and tub", as specified in the main manuscript
Other	Defines how many failure modes were observed in the category "Other", as specified in the main manuscript

## Sheet: database
Year	Appliance	Repair	Age	Use (per week)	Previous repair	Single or Multiple failures	Replacement	Technically infeasible	Consumer choice	Economically non-viable	Not specified	Inlet valves	Shock adsorbers and bearings	Cables and plugs	Carbon brushes	Pumps	Electronics	Door	Detergent system	Switch	Foreign objects	Engine	Heater and thermostat	Pressure control	Drain system	Spray arm	Pump filters	Drive belt	Drum and tub	Other
2016	Dishwasher	Unrepaired				Single			1										1
2016	Dishwasher	Unrepaired				Single			1										1
2016	Dishwasher	Unrepaired				Single			1							1
2016	Dishwasher	Unrepaired	5	7	0	Single			1								1
2016	Dishwasher	Unrepaired				Single		1								1
2016	Dishwasher	Unrepaired	10	1.5	0	Single			1							1
2016	Dishwasher	Unrepaired	5	7	0	Single			1														1
2016	Dishwasher	Unrepaired				Single			1			1
2016	Dishwasher	Unrepaired				Single				1																			1
2016	Dishwasher	Unrepaired	10	3	0	Multiple			1							1										1
2016	Dishwasher	Unrepaired	3	3.5	0	Multiple			1													1		1
2016	Dishwasher	Unrepaired	20	1	0	Single			1										1
2016	Dishwasher	Unrepaired	28	2.5	0	Multiple		1									1		1
2016	Dishwasher	Unrepaired	3	5.5	0	Single			1														1
2016	Dishwasher	Unrepaired	11			Single			1							1
2016	Dishwasher	Unrepaired	15	5.5	0	Single			1							1
2016	Dishwasher	Unrepaired	27	3.5	1	Multiple				1		1				1														1
2016	Dishwasher	Unrepaired	8	5.5	0	Multiple		1									1							1
2016	Dishwasher	Unrepaired	25	5.5	1	Single		1								1
2016	Dishwasher	Unrepaired	9			Single			1													1
2016	Dishwasher	Unrepaired	8			Multiple			1													1		1			1
2016	Dishwasher	Unrepaired	15	3.5	1	Single				1						1
2016	Dishwasher	Unrepaired				Single			1							1
2016	Dishwasher	Unrepaired	3			Multiple					1																			2
2016	Dishwasher	Unrepaired				Multiple			1							1								1
2016	Dishwasher	Unrepaired	30	3.5	2	Single					1					1
2016	Dishwasher	Unrepaired	4	5.5	0	Single					1							1
2016	Dishwasher	Unrepaired				Multiple			1									1	1
2016	Dishwasher	Unrepaired	10	3.5	1	Single					1						1
2016	Dishwasher	Unrepaired	19	5.5	1	Single					1		1
2016	Dishwasher	Unrepaired				Multiple			1									1								1
2016	Dishwasher	Unrepaired	7	5.5	1	Multiple					1	1					1
2016	Dishwasher	Unrepaired				Multiple		1						1				1
2016	Dishwasher	Unrepaired				Multiple			1							2	1
2016	Dishwasher	Unrepaired				Single			1								1
2016	Dishwasher	Unrepaired				Multiple		1										1												1
2016	Dishwasher	Unrepaired				Multiple				1							1									1				1
2016	Dishwasher	Unrepaired	10			Single			1														1
2016	Dishwasher	Unrepaired	10	5.5	0	Single					1															1
2016	Dishwasher	Unrepaired	11.5	3.5	2	Single					1							1
2016	Dishwasher	Unrepaired	3	3.5	2	Single					1												1
2016	Dishwasher	Unrepaired	29	1.5	1	Single		1									1
2016	Dishwasher	Unrepaired	20			Single			1							1
2016	Dishwasher	Unrepaired	25	3.5	1	Single		1									1
2016	Dishwasher	Unrepaired	4.5	3.5	1	Single					1						1
2016	Dishwasher	Unrepaired	4			Multiple					1						2
2016	Dishwasher	Unrepaired	18			Multiple			1							1	1	1
2016	Dishwasher	Unrepaired				Multiple				1				1		1				1
2016	Dishwasher	Unrepaired	8	5.5	0	Single					1														1
2016	Dishwasher	Unrepaired		5.5	0	Single					1															1
2016	Dishwasher	Unrepaired	3	5.5	1	Single					1															1
2016	Dishwasher	Unrepaired	6	3.5	1	Single					1																			1
2016	Dishwasher	Unrepaired	10	3.5	1	Single					1					1
2016	Dishwasher	Unrepaired	17			Single		1								1
2016	Dishwasher	Unrepaired	10	5.5	1	Single					1							1
2016	Dishwasher	Unrepaired	10	5.5	0	Single					1													1
2016	Dishwasher	Unrepaired	4	5.5	0	Single			1										1
2016	Dishwasher	Unrepaired	4.5	5.5	2	Single					1														1
2016	Dishwasher	Unrepaired	5	3.5	1	Single					1									1
2016	Dishwasher	Unrepaired	15	5.5	0	Single			1								1
2016	Dishwasher	Unrepaired	8	5.5	1	Single			1							1
2016	Dishwasher	Unrepaired	30	5.5	0	Single		1										1
2016	Dishwasher	Unrepaired	18	1.5	0	Single			1													1
2016	Dishwasher	Unrepaired	4			Single					1							1
2016	Dishwasher	Unrepaired	25	5.5	1	Single		1												1
2016	Dishwasher	Unrepaired	12	5.5	1	Single					1	1
2016	Dishwasher	Unrepaired	4	1.5	0	Single			1							1
2016	Dishwasher	Unrepaired	18	5.5	0	Single			1								1
2016	Dishwasher	Unrepaired	6	5.5	1	Single					1						1
2016	Dishwasher	Unrepaired	5	5.5	1	Single					1					1
2016	Dishwasher	Unrepaired	5	1.5	1	Single		1															1
2016	Dishwasher	Unrepaired	17	5.5	1	Multiple		1										2
2016	Dishwasher	Unrepaired	8	1.5	1	Multiple					1							1												1
2016	Dishwasher	Unrepaired				Multiple		1														1			1					1
2016	Dishwasher	Unrepaired				Single		1									1
2016	Dishwasher	Unrepaired	20	3.5	0	Single			1								1
2016	Dishwasher	Unrepaired				Single					1																			1
2016	Washing machine	Unrepaired	10	5.5	0	Single			1													1
2016	Washing machine	Unrepaired				Multiple			1				1		1
2016	Washing machine	Unrepaired	25	1.5	0	Single		1																1
2016	Washing machine	Unrepaired				Single			1								1
2016	Washing machine	Unrepaired				Multiple				1			1				1					1								1
2016	Washing machine	Unrepaired				Single			1									1
2016	Washing machine	Unrepaired				Single			1													1
2016	Washing machine	Unrepaired	7	2	0	Multiple			1				1																1
2016	Washing machine	Unrepaired	14.5	2.5	0	Multiple		1					2		1								1					1
2016	Washing machine	Unrepaired	11	2.5	0	Multiple			1						1			1
2016	Washing machine	Unrepaired		2.5	0	Single			1								1
2016	Washing machine	Unrepaired	6	2	0	Single			1								1
2016	Washing machine	Unrepaired	17	3	1	Multiple			1				2		1		1
2016	Washing machine	Unrepaired	15	1	0	Multiple		1					1							1					1
2016	Washing machine	Unrepaired				Multiple			1				2		1													1
2016	Washing machine	Unrepaired	17		0	Multiple			1				2		1
2016	Washing machine	Unrepaired	10	3.5	0	Multiple			1				1									1
2016	Washing machine	Unrepaired				Multiple			1																				1	1
2016	Washing machine	Unrepaired	2	1	0	Single			1								1
2016	Washing machine	Unrepaired	3	3.5	0	Multiple			1				1																1
2016	Washing machine	Unrepaired	8			Multiple			1					1								1	1
2016	Washing machine	Unrepaired	18			Single		1															1
2016	Washing machine	Unrepaired				Single		1									1
2016	Washing machine	Unrepaired	8	3.5	0	Single			1				1
2016	Washing machine	Unrepaired	35			Single			1															1
2016	Washing machine	Unrepaired	12	5.5	0	Multiple			1				1		1			1
2016	Washing machine	Unrepaired	18			Multiple			1				2																1
2016	Washing machine	Unrepaired	6			Single					1							1
2016	Washing machine	Unrepaired	6	5.5	0	Single					1											1
2016	Washing machine	Unrepaired	20			Multiple					1		2		1
2016	Washing machine	Unrepaired	6	5.5	1	Single					1												1
2016	Washing machine	Unrepaired	13	1.5	1	Multiple					1		1																	1
2016	Washing machine	Unrepaired	9	1.5	1	Multiple					1					1				1
2016	Washing machine	Unrepaired	3	3.5	1	Single					1							1
2016	Washing machine	Unrepaired	4	3.5	0	Single			1													1
2016	Washing machine	Unrepaired	10	3.5	1	Single					1	1
2016	Washing machine	Unrepaired	12	3.5	1	Multiple					1		1				1
2016	Washing machine	Unrepaired		5.5	1	Single					1				1
2016	Washing machine	Unrepaired	5	5.5	0	Multiple			1				1			1													1
2016	Washing machine	Unrepaired				Single					1							1
2016	Washing machine	Unrepaired	20	1.5	2	Single					1					1
2016	Washing machine	Unrepaired				Single			1				1
2016	Washing machine	Unrepaired	8	3.5	1	Single					1					1
2016	Washing machine	Unrepaired				Multiple			1				2
2016	Washing machine	Unrepaired	3.5	3.5	1	Single					1												1
2016	Washing machine	Unrepaired	31	1.5	1	Multiple					1	1						1							1
2016	Washing machine	Unrepaired	20	1.5	1	Single					1							1
2016	Washing machine	Unrepaired	30	1.5	2	Multiple					1	1						1					1					1
2016	Washing machine	Unrepaired	10	5.5	2	Multiple					1		1					1
2016	Washing machine	Unrepaired	10			Single			1				1
2016	Washing machine	Unrepaired	25	5.5	0	Multiple		1								1								1
2016	Washing machine	Unrepaired				Multiple			1				1		1								1
2016	Washing machine	Unrepaired	27		3	Multiple		1										1				1
2016	Washing machine	Unrepaired	3	5.5	1	Single					1											1
2016	Washing machine	Unrepaired	8.5			Single					1		1
2016	Washing machine	Unrepaired	8			Single			1																				1
2016	Washing machine	Unrepaired	20	5.5	3	Multiple					1		1			1
2016	Washing machine	Unrepaired				Multiple			1				1		1
2016	Washing machine	Unrepaired				Multiple			1				2
2016	Washing machine	Unrepaired	2.5	5.5	0	Single					1							1
2016	Washing machine	Unrepaired	17	3.5	1	Single					1									1
2016	Washing machine	Unrepaired	6	1.5	1	Single					1																		1
2016	Washing machine	Unrepaired	15	3.5	1	Single					1	1
2016	Washing machine	Unrepaired	25	1.5	1	Single		1																1
2016	Washing machine	Unrepaired	8	3.5	0	Single			1				1
2016	Washing machine	Unrepaired	20	5.5	1	Single					1																	1
2016	Washing machine	Unrepaired				Single			1													1
2016	Washing machine	Unrepaired	20	3.5	1	Single			1								1
2016	Washing machine	Unrepaired	19	1.5	2	Single					1											1
2016	Washing machine	Unrepaired	7	5.5	0	Single			1								1
2016	Washing machine	Unrepaired	10	3.5	1	Single					1																		1
2016	Washing machine	Unrepaired	2	1.5	1	Single					1																		1
2016	Washing machine	Unrepaired	29	1.5	2	Single					1											1
2016	Washing machine	Unrepaired	8	3.5	2	Single					1												1
2016	Washing machine	Unrepaired	12.5	3.5	1	Single					1												1
2016	Washing machine	Unrepaired	22.5	1.5	1	Single					1														1
2016	Washing machine	Unrepaired	9	5.5	0	Single					1					1
2016	Washing machine	Unrepaired	4.5	3.5	1	Single					1													1
2016	Washing machine	Unrepaired	3.5	1.5	1	Single					1						1
2016	Washing machine	Unrepaired		5.5	0	Single			1								1
2016	Washing machine	Unrepaired	10	3.5	0	Single			1							1
2016	Washing machine	Unrepaired	9			Single					1																		1
2016	Washing machine	Unrepaired				Single		1																						1
2016	Washing machine	Unrepaired	22.5	1.5	1	Single					1																	1
2016	Washing machine	Unrepaired	8		1	Single					1	1
2016	Washing machine	Unrepaired	2.5	5.5	1	Single					1						1
2016	Washing machine	Unrepaired	3	1.5	1	Single					1							1
2016	Washing machine	Unrepaired	7			Multiple				1			1		1
2016	Washing machine	Unrepaired	11	5.5	1	Multiple					1		1					1				1
2016	Washing machine	Unrepaired	10	3.5	1	Multiple					1							1	1
2016	Washing machine	Unrepaired	12	5.5	0	Single			1																				1
2016	Washing machine	Unrepaired	20			Multiple					1						1	2
2016	Washing machine	Unrepaired	1	5.5	0	Single					1		1
2016	Washing machine	Unrepaired				Single		1									1
2016	Washing machine	Unrepaired	20	1.5	1	Single					1	1
2016	Washing machine	Unrepaired	14		2	Single					1								1
2016	Washing machine	Unrepaired	8.5	3.5	1	Single					1						1
2016	Washing machine	Unrepaired				Multiple			1				1		1
2016	Washing machine	Unrepaired		3.5	1	Single		1									1
2016	Washing machine	Unrepaired	24	1.5	1	Single			1								1
2016	Washing machine	Unrepaired	5.5	3.5	1	Single					1							1
2016	Washing machine	Unrepaired	20	5.5	2	Single		1								1
2016	Washing machine	Unrepaired	9	3.5	1	Single					1																		1
2016	Washing machine	Unrepaired	11	3.5	2	Multiple					1		2					1
2016	Washing machine	Unrepaired	1.5	1.5	1	Single					1											1
2016	Washing machine	Unrepaired	20	5.5	2	Single					1							1
2016	Washing machine	Unrepaired	10	3.5	1	Single					1		1
2016	Washing machine	Unrepaired	6	5.5	0	Single			1													1
2016	Washing machine	Unrepaired	19	1.5	2	Single					1												1
2016	Washing machine	Unrepaired	8.5	5.5	1	Single					1												1
2016	Washing machine	Unrepaired	8	1.5	0	Single			1									1
2016	Washing machine	Unrepaired				Single			1														1
2016	Washing machine	Unrepaired	13	1.5	0	Single					1				1
2016	Washing machine	Unrepaired	26	3.5	1	Single		1														1
2016	Washing machine	Unrepaired	5	1.5	0	Single					1						1
2016	Washing machine	Unrepaired	25		3	Single					1		1
2016	Washing machine	Unrepaired	18	3.5	0	Single					1	1
2016	Washing machine	Unrepaired	5			Single			1								1
2016	Washing machine	Unrepaired	5	5.5	1	Single					1														1
2016	Washing machine	Unrepaired	22	3.5	2	Single					1											1
2016	Washing machine	Unrepaired	10	5.5	0	Multiple			1				1		1
2016	Washing machine	Unrepaired	18	3.5	3	Single					1					1
2016	Washing machine	Unrepaired	12	5.5	1	Multiple			1				1			1
2016	Washing machine	Unrepaired	15	5.5	1	Multiple			1				1		1			1
2016	Dishwasher	Repaired	5	6	0	Single	1									1
2016	Dishwasher	Repaired	5	5	0	Single																								1
2016	Dishwasher	Repaired	4	3	0	Single											1
2016	Dishwasher	Repaired	4	2	0	Single										1
2016	Dishwasher	Repaired	6	2	0	Single	1																		1
2016	Dishwasher	Repaired				Single																		1
2016	Dishwasher	Repaired	9	7	1	Single																		1
2016	Dishwasher	Repaired	5	10	0	Single	1																			1
2016	Dishwasher	Repaired				Multiple	2					1						1							1
2016	Dishwasher	Repaired	5	2		Single											1
2016	Dishwasher	Repaired				Single	1																	1
2016	Dishwasher	Repaired	8	3	0	Multiple	2																1							1
2016	Dishwasher	Repaired				Single													1
2016	Dishwasher	Repaired	5	7	2	Single	1																1
2016	Dishwasher	Repaired	8	20	0	Single	1																		1
2016	Dishwasher	Repaired	15	0.25	1	Single	1															1
2016	Dishwasher	Repaired	14	3	1	Single																		1
2016	Dishwasher	Repaired	8	5	0	Single															1
2016	Dishwasher	Repaired	7	3	0	Single															1
2016	Dishwasher	Repaired				Single															1
2016	Dishwasher	Repaired	5	14	0	Single															1
2016	Dishwasher	Repaired				Single						1
2016	Dishwasher	Repaired	20	2	0	Multiple																		1	1
2016	Dishwasher	Repaired	15	1	0	Single																			1
2016	Dishwasher	Repaired	4	7	0	Multiple	2																1		1
2016	Dishwasher	Repaired	13		0	Single	1									1
2016	Dishwasher	Repaired				Single	1									1
2016	Dishwasher	Repaired	25			Single															1
2016	Dishwasher	Repaired	10	1	0	Single	1																	1
2016	Dishwasher	Repaired	25	5.5	1	Single															1
2016	Dishwasher	Repaired	27	5.5	1	Single	1					1
2016	Dishwasher	Repaired				Single																		1
2016	Dishwasher	Repaired	15			Single																			1
2016	Dishwasher	Repaired				Single	1																							1
2016	Dishwasher	Repaired				Single	1					1
2016	Dishwasher	Repaired	19	3.5	2	Single																								1
2016	Dishwasher	Repaired	14	5.5	1	Single															1
2016	Dishwasher	Repaired				Multiple	1					1				1
2016	Dishwasher	Repaired				Single	1										1
2016	Dishwasher	Repaired				Multiple	2									2
2016	Dishwasher	Repaired				Single	1									1
2016	Dishwasher	Repaired				Single	1									1
2016	Dishwasher	Repaired				Single	1											1
2016	Dishwasher	Repaired				Single	1					1
2016	Dishwasher	Repaired				Single								1
2016	Dishwasher	Repaired				Single	1											1
2016	Dishwasher	Repaired				Single										1
2016	Dishwasher	Repaired				Single	1																	1
2016	Dishwasher	Repaired				Single	1											1
2016	Dishwasher	Repaired	6	5.5	1	Single															1
2016	Dishwasher	Repaired				Single																								1
2016	Dishwasher	Repaired				Single															1
2016	Dishwasher	Repaired				Single	1											1
2016	Dishwasher	Repaired	25	5.5	0	Single	1					1
2016	Dishwasher	Repaired	25	5.5	0	Multiple															1				1
2016	Dishwasher	Repaired				Single	1											1
2016	Dishwasher	Repaired				Multiple	2									1		1
2016	Dishwasher	Repaired				Single	1																							1
2016	Dishwasher	Repaired	8	5.5	1	Multiple										1										1
2016	Dishwasher	Repaired				Single	1																			1
2016	Dishwasher	Repaired				Single	1																							1
2016	Dishwasher	Repaired	4	5.5	0	Single															1
2016	Dishwasher	Repaired	5			Single																								1
2016	Dishwasher	Repaired				Multiple										1					1
2016	Dishwasher	Repaired				Single										1
2016	Dishwasher	Repaired				Single	1					1
2016	Dishwasher	Repaired				Single	1					1
2016	Dishwasher	Repaired				Single	1										1
2016	Dishwasher	Repaired				Single	1																							1
2016	Dishwasher	Repaired	4	5.5	0	Single															1
2016	Dishwasher	Repaired				Single	1					1
2016	Dishwasher	Repaired				Multiple	3										2					1
2016	Dishwasher	Repaired				Single	1					1
2016	Dishwasher	Repaired				Single	1									1
2016	Dishwasher	Repaired				Single										1
2016	Dishwasher	Repaired				Single	1					1
2016	Dishwasher	Repaired				Single	1										1
2016	Dishwasher	Repaired				Single								1
2016	Dishwasher	Repaired				Single	1									1
2016	Dishwasher	Repaired				Single	1									1
2016	Dishwasher	Repaired				Single	1					1
2016	Dishwasher	Repaired				Single												1
2016	Dishwasher	Repaired				Single																				1
2016	Dishwasher	Repaired				Single	1										1
2016	Dishwasher	Repaired				Single	1																1
2016	Dishwasher	Repaired				Single	1									1
2016	Dishwasher	Repaired	2.5	5.5	0	Single	1																		1
2016	Dishwasher	Repaired	12.5	1.5	1	Single															1
2016	Dishwasher	Repaired				Single	1									1
2016	Dishwasher	Repaired				Single	1					1
2016	Dishwasher	Repaired	5	1.5	1	Single	1																1
2016	Dishwasher	Repaired	15	5.5	1	Single															1
2016	Dishwasher	Repaired				Single	1																	1
2016	Dishwasher	Repaired	12	5.5	2	Multiple	1					1									1					1
2016	Dishwasher	Repaired	10	5.5	1	Single																			1
2016	Dishwasher	Repaired				Single	1																			1
2016	Dishwasher	Repaired	3	5.5	1	Single											1
2016	Dishwasher	Repaired	2.5			Single															1
2016	Dishwasher	Repaired				Multiple	2																			1				1
2016	Dishwasher	Repaired	4	5.5	1	Single	1																			1
2016	Dishwasher	Repaired	12	5.5	2	Single															1
2016	Dishwasher	Repaired				Single	1											1
2016	Dishwasher	Repaired	10		1	Single															1
2016	Dishwasher	Repaired				Single	1																1
2016	Dishwasher	Repaired	20			Single																			1
2016	Dishwasher	Repaired				Single	1									1
2016	Dishwasher	Repaired				Single	1											1
2016	Dishwasher	Repaired	10	5.5	1	Single																			1
2016	Dishwasher	Repaired				Single	1																	1
2016	Dishwasher	Repaired	19	1.5		Single											1
2016	Dishwasher	Repaired				Single	1										1
2016	Dishwasher	Repaired		5.5	0	Single																	1
2016	Dishwasher	Repaired				Single	1										1
2016	Dishwasher	Repaired	10	5.5	1	Single															1
2016	Dishwasher	Repaired				Single	1					1
2016	Dishwasher	Repaired	6	3.5	1	Single																								1
2016	Dishwasher	Repaired				Single	1																			1
2016	Dishwasher	Repaired	5.5			Single	1					1
2016	Dishwasher	Repaired				Single	1									1
2016	Dishwasher	Repaired	13	5.5	1	Single											1
2016	Dishwasher	Repaired	15		1	Single	1									1
2016	Dishwasher	Repaired				Single	1									1
2016	Dishwasher	Repaired				Single	1																			1
2016	Dishwasher	Repaired				Single	1																							1
2016	Dishwasher	Repaired				Single																			1
2016	Dishwasher	Repaired				Single	1									1
2016	Dishwasher	Repaired				Single	1					1
2016	Dishwasher	Repaired				Single	1									1
2016	Dishwasher	Repaired		5.5		Single															1
2016	Dishwasher	Repaired	10	3.5	1	Single																	1
2016	Dishwasher	Repaired	11	5.5	0	Multiple	1										1		1
2016	Dishwasher	Repaired				Single																							1
2016	Dishwasher	Repaired				Single	1																	1
2016	Dishwasher	Repaired				Single	1											1
2016	Dishwasher	Repaired				Single											1
2016	Dishwasher	Repaired				Single	1																	1
2016	Dishwasher	Repaired	10	5.5	1	Single															1
2016	Dishwasher	Repaired	5	5.5	0	Single															1
2016	Dishwasher	Repaired	5	3.5	2	Single											1
2016	Dishwasher	Repaired				Single	1													1
2016	Dishwasher	Repaired				Single	1																		1
2016	Dishwasher	Repaired				Single	1											1
2016	Dishwasher	Repaired	12	5.5	0	Single																			1
2016	Dishwasher	Repaired	6	3.5	0	Single															1
2016	Dishwasher	Repaired				Single	1											1
2016	Dishwasher	Repaired	15	3.5	1	Single												1
2016	Dishwasher	Repaired				Single	1									1
2016	Dishwasher	Repaired	2.5		0	Single								1
2016	Dishwasher	Repaired				Single	1					1
2016	Dishwasher	Repaired	14	3.5	1	Single											1
2016	Dishwasher	Repaired				Single										1
2016	Dishwasher	Repaired	6	5.5	0	Multiple	2																		2
2016	Washing machine	Repaired	5	7	0	Multiple	2															1								1
2016	Washing machine	Repaired	6	3	0	Single											1
2016	Washing machine	Repaired				Multiple	2											2
2016	Washing machine	Repaired	25	1	0	Multiple	3											1				1						1
2016	Washing machine	Repaired	25	3	1	Single																		1
2016	Washing machine	Repaired	32	5	1	Multiple	2											1						1						1
2016	Washing machine	Repaired	33	3	1	Single	1											1
2016	Washing machine	Repaired	18	2	0	Single	1											1
2016	Washing machine	Repaired				Single	1																1
2016	Washing machine	Repaired				Multiple	2										1								1
2016	Washing machine	Repaired				Single	1											1
2016	Washing machine	Repaired	25	3	0	Multiple	3						1					1					1
2016	Washing machine	Repaired	8	5	0	Multiple	1								1	1
2016	Washing machine	Repaired	12	5	1	Single	1																1
2016	Washing machine	Repaired	15	2	0	Multiple	2						1		1
2016	Washing machine	Repaired				Single												1
2016	Washing machine	Repaired				Single	1											1
2016	Washing machine	Repaired	3		0	Single	1																1
2016	Washing machine	Repaired				Single															1
2016	Washing machine	Repaired	5	1	0	Multiple	2													1								1
2016	Washing machine	Repaired	10	2	0	Multiple	3					1	1												1
2016	Washing machine	Repaired	3.5	3	0	Multiple	2									1							1
2016	Washing machine	Repaired	4	2	0	Single	1									1
2016	Washing machine	Repaired	25	1	0	Multiple	2											2	1
2016	Washing machine	Repaired	6	1	0	Single	1																1
2016	Washing machine	Repaired				Single											1
2016	Washing machine	Repaired	35			Multiple	1											1	1
2016	Washing machine	Repaired				Multiple	2						1		1
2016	Washing machine	Repaired	27.5		1	Single	1											1
2016	Washing machine	Repaired	6	1	0	Single	1						1
2016	Washing machine	Repaired	20	3.5	1	Single													1
2016	Washing machine	Repaired	10	5.5	1	Single	1								1
2016	Washing machine	Repaired				Single															1
2016	Washing machine	Repaired	8			Single	1								1
2016	Washing machine	Repaired	15	1.5	0	Single															1
2016	Washing machine	Repaired				Single	1									1
2016	Washing machine	Repaired	11	1.5	1	Single															1
2016	Washing machine	Repaired	15	1	0	Single										1
2016	Washing machine	Repaired				Single	1								1
2016	Washing machine	Repaired				Single	1									1
2016	Washing machine	Repaired				Single	1																	1
2016	Washing machine	Repaired	25	1.5	1	Single													1
2016	Washing machine	Repaired				Single	1								1
2016	Washing machine	Repaired	10	3.5	1	Single	1								1
2016	Washing machine	Repaired	15	1.5	1	Single	1						1
2016	Washing machine	Repaired	25	1.5	1	Single	1																		1
2016	Washing machine	Repaired	18	5.5	0	Single																								1
2016	Washing machine	Repaired	5	3.5	0	Multiple										1					1
2016	Washing machine	Repaired				Single	1																							1
2015	Washing machine	Repaired				Single	1									1
2016	Washing machine	Repaired				Multiple										2
2016	Washing machine	Repaired	18	3.5	0	Multiple	2					1	1
2016	Washing machine	Repaired				Multiple	2										1	2							1
2016	Washing machine	Repaired	17	1.5	0	Multiple	1					1							1
2016	Washing machine	Repaired				Single													1
2016	Washing machine	Repaired	14	3.5	1	Single	1					1
2016	Washing machine	Repaired				Single	1											1
2016	Washing machine	Repaired				Single	1										1
2016	Washing machine	Repaired				Single													1
2016	Washing machine	Repaired				Multiple	1						1				1
2016	Washing machine	Repaired	15	5.5	1	Single	1								1
2016	Washing machine	Repaired				Single	1																		1
2016	Washing machine	Repaired	8	1.5	2	Single																								1
2016	Washing machine	Repaired	10	5.5	0	Single	1								1
2016	Washing machine	Repaired				Single	1													1
2016	Washing machine	Repaired		3.5	2	Single	1											1
2016	Washing machine	Repaired				Multiple	2						1					1
2016	Washing machine	Repaired	6	3.5	1	Single	1											1
2016	Washing machine	Repaired				Single	1										1
2016	Washing machine	Repaired				Single	1					1
2016	Washing machine	Repaired		5.5	1	Single	1									1
2016	Washing machine	Repaired	6			Single										1
2016	Washing machine	Repaired				Single	1								1
2016	Washing machine	Repaired				Multiple	2					2
2016	Washing machine	Repaired				Single	1											1
2016	Washing machine	Repaired				Multiple	2						1		1
2016	Washing machine	Repaired	4	1.5	0	Single	1											1
2016	Washing machine	Repaired				Single	1											1
2016	Washing machine	Repaired				Multiple										1					1
2016	Washing machine	Repaired				Single	1									1
2016	Washing machine	Repaired				Single															1
2016	Washing machine	Repaired	7			Single												1
2016	Washing machine	Repaired				Single															1
2016	Washing machine	Repaired	4	3.5	1	Single															1
2016	Washing machine	Repaired	3	5.5	1	Single										1
2016	Washing machine	Repaired				Single	1									1
2016	Washing machine	Repaired				Single	1											1
2016	Washing machine	Repaired	18	3.5	1	Single	1								1
2016	Washing machine	Repaired	5	3.5	0	Single															1
2016	Washing machine	Repaired				Single										1
2016	Washing machine	Repaired				Single	1									1
2016	Washing machine	Repaired				Single	1																		1
2016	Washing machine	Repaired	4	5.5	0	Single															1
2016	Washing machine	Repaired	15			Single															1
2016	Washing machine	Repaired				Single	1								1
2016	Washing machine	Repaired				Single	1																1
2016	Washing machine	Repaired				Single	1																	1
2016	Washing machine	Repaired				Single	1					1
2016	Washing machine	Repaired				Single											1
2016	Washing machine	Repaired				Multiple	2									1				1
2016	Washing machine	Repaired				Multiple	2						1																	1
2016	Washing machine	Repaired	4	5.5	0	Multiple										1					1
2016	Washing machine	Repaired				Single	1						1
2016	Washing machine	Repaired				Single	1											1
2016	Washing machine	Repaired				Single	1								1
2016	Washing machine	Repaired	6		1	Single															1
2016	Washing machine	Repaired				Single	1					1
2016	Washing machine	Repaired				Single																					1
2016	Washing machine	Repaired	2	5.5	1	Single															1
2016	Washing machine	Repaired				Single	1								1
2016	Washing machine	Repaired				Single	1								1
2016	Washing machine	Repaired	6	5.5	1	Single	1								1
2016	Washing machine	Repaired				Single	1									1
2016	Washing machine	Repaired				Single	1																							1
2016	Washing machine	Repaired				Single	1											1
2016	Washing machine	Repaired				Single	1											1
2016	Washing machine	Repaired				Single	1									1
2016	Washing machine	Repaired				Single	1													1
2016	Washing machine	Repaired	15	3.5	2	Single	1								1
2016	Washing machine	Repaired				Single	1																					1
2016	Washing machine	Repaired	4	1.5	1	Single															1
2016	Washing machine	Repaired				Single	1						1
2016	Washing machine	Repaired	16		1	Single	1									1
2016	Washing machine	Repaired				Single															1
2016	Washing machine	Repaired			0	Single															1
2016	Washing machine	Repaired				Single	1					1
2016	Washing machine	Repaired	4	5.5	0	Single	1											1
2016	Washing machine	Repaired	20	3.5		Single																								1
2016	Washing machine	Repaired	12	5.5	1	Single	1								1
2016	Washing machine	Repaired				Single																								1
2016	Washing machine	Repaired				Single	1											1
2016	Washing machine	Repaired				Multiple	3					1						1							1
2016	Washing machine	Repaired	20	5.5	2	Single	1								1
2016	Washing machine	Repaired				Multiple	4					1						1										1		1
2016	Washing machine	Repaired	20			Single						1
2016	Washing machine	Repaired				Single																								1
2016	Washing machine	Repaired				Single	1																1
2016	Washing machine	Repaired	14		1	Multiple	2						1			1
2016	Washing machine	Repaired	8	5.5	1	Single	1								1
2016	Washing machine	Repaired				Multiple	2											1							1
2016	Washing machine	Repaired				Single	1						1
2016	Washing machine	Repaired	2			Single	1											1
2016	Washing machine	Repaired				Multiple	2						1					1
2016	Washing machine	Repaired	8	1.5	1	Single															1
2016	Washing machine	Repaired	20	1.5	1	Single															1
2016	Washing machine	Repaired				Single	1									1
2016	Washing machine	Repaired	12	5.5	0	Single	1								1
2016	Washing machine	Repaired				Single	1					1
2016	Washing machine	Repaired	20	5.5	0	Multiple	2					1	1
2016	Washing machine	Repaired	28	1.5	1	Multiple	2					1	1
2016	Washing machine	Repaired	12	5.5	0	Single																1
2016	Washing machine	Repaired				Single	1															1
2016	Washing machine	Repaired				Multiple	3									1								1	1
2016	Washing machine	Repaired				Single	1											1
2016	Washing machine	Repaired	35	5.5	1	Single											1
2016	Washing machine	Repaired				Single	1											1
2016	Washing machine	Repaired				Single	1									1
2016	Washing machine	Repaired	6			Single															1
2016	Washing machine	Repaired				Single	1								1
2016	Washing machine	Repaired	5	5.5	1	Single															1
2016	Washing machine	Repaired	26	5.5	2	Single	1						1
2016	Washing machine	Repaired	4	3.5	1	Single															1
2016	Washing machine	Repaired	15	3.5	1	Single																			1
2016	Washing machine	Repaired				Multiple	2								1	1
2016	Washing machine	Repaired				Single	1																					1
2016	Washing machine	Repaired	12.5	3.5	1	Single															1
2016	Washing machine	Repaired	4.5	3.5	1	Single															1
2016	Washing machine	Repaired				Single	1					1
2016	Washing machine	Repaired	15	5.5	0	Single	1						1
2016	Washing machine	Repaired	8			Single	1											1
2016	Washing machine	Repaired	15		2	Single						1
2016	Washing machine	Repaired				Single	1													1
2016	Washing machine	Repaired	12	5.5	0	Single										1
2016	Washing machine	Repaired	16	3.5	1	Single	1								1
2016	Washing machine	Repaired	10		0	Single																								1
2016	Washing machine	Repaired	10	1.5	0	Single															1
2016	Washing machine	Repaired	7	5.5	0	Single											1
2016	Washing machine	Repaired	8	14	1	Single															1
2016	Washing machine	Repaired				Single	1									1
2016	Washing machine	Repaired	2.5			Single															1
2016	Washing machine	Repaired				Single	1															1
2016	Washing machine	Repaired	10	5.5	1	Multiple	2						1		1
2016	Washing machine	Repaired				Single	1																					1
2016	Washing machine	Repaired				Single											1
2016	Washing machine	Repaired				Multiple	2						1																	1
2016	Washing machine	Repaired	21	1.5	1	Multiple													1											1
2016	Washing machine	Repaired	15	5.5	1	Single	1								1
2016	Washing machine	Repaired	15			Multiple	2						1								1
2016	Washing machine	Repaired				Single															1
2016	Washing machine	Repaired	32	3.5	2	Single												1
2016	Washing machine	Repaired				Single	1																1
2016	Washing machine	Repaired				Single	1																	1
2016	Washing machine	Repaired				Single	1															1
2016	Washing machine	Repaired				Single	1								1
2016	Washing machine	Repaired	19	1.5	0	Single													1
2016	Washing machine	Repaired				Single	1									1
2016	Washing machine	Repaired	22.5	1.5	2	Single															1
2016	Washing machine	Repaired				Single	1																1
2016	Washing machine	Repaired				Single	1						1
2016	Washing machine	Repaired				Single																			1
2016	Washing machine	Repaired				Single	1									1
2016	Washing machine	Repaired	12	5.5	1	Single	1						1
2016	Washing machine	Repaired				Single	1															1
2016	Washing machine	Repaired	3.5	5.5	1	Single										1
2016	Washing machine	Repaired				Single										1
2016	Washing machine	Repaired	20	1.5	3	Single	1								1
2016	Washing machine	Repaired	3	5.5	1	Single																			1
2016	Washing machine	Repaired	30	1.5	1	Multiple	1									1		1
2016	Washing machine	Repaired				Single	1									1
2016	Washing machine	Repaired	19	1.5	1	Single	1								1
2016	Washing machine	Repaired	8	1.5	0	Single											1
2016	Washing machine	Repaired	20	3.5	2	Multiple	3											1										1		1
2016	Washing machine	Repaired				Single	1											1
2016	Washing machine	Repaired	5	5.5	0	Single	1																					1
2016	Washing machine	Repaired				Single	1									1
2016	Washing machine	Repaired				Multiple	2						1															1
2016	Washing machine	Repaired				Single	1										1
2016	Washing machine	Repaired	11	5.5	1	Single	1								1
2016	Washing machine	Repaired	20			Single	1								1
2016	Washing machine	Repaired				Single																			1
2016	Washing machine	Repaired				Multiple	2											2
2016	Washing machine	Repaired				Single	1																1
2016	Washing machine	Repaired	10	3.5	1	Single	1											1
2016	Washing machine	Repaired		3.5	1	Single	1									1
2016	Washing machine	Repaired	7	3.5	1	Single															1
2016	Washing machine	Repaired	23	3.5	2	Single	1					1
2016	Washing machine	Repaired	19	3.5	1	Single	1								1
2016	Washing machine	Repaired				Single	1										1
2016	Washing machine	Repaired	10	5.5	0	Single	1						1
2016	Washing machine	Repaired				Single																			1
2016	Washing machine	Repaired	8	5.5	0	Single	1								1
2016	Washing machine	Repaired				Single	1											1
2016	Washing machine	Repaired	10	3.5	0	Single																			1
2016	Washing machine	Repaired	5	3.5	0	Single												1
2016	Washing machine	Repaired	12	3.5	0	Single	1					1
2016	Washing machine	Repaired				Single	1								1
2016	Washing machine	Repaired				Single	1					1
2016	Washing machine	Repaired				Multiple	2						1	1
2016	Washing machine	Repaired				Multiple	2											1												1
2016	Washing machine	Repaired	10	1.5	0	Single																								1
2016	Washing machine	Repaired				Single	1											1
2016	Washing machine	Repaired	6	5.5	0	Single	1								1
2016	Washing machine	Repaired	15	5.5	0	Single															1
2016	Washing machine	Repaired				Single	1												1
2016	Washing machine	Repaired	5	1.5	1	Single											1
2016	Washing machine	Repaired				Single	1											1
2016	Washing machine	Repaired	6	5.5	1	Single																			1
2016	Washing machine	Repaired				Single										1
2016	Washing machine	Repaired	15	5.5	0	Multiple	1						1												1
2016	Washing machine	Repaired				Single	1											1
2016	Washing machine	Repaired				Single	1						1
2016	Washing machine	Repaired	25	3.5	1	Single	1											1
2016	Washing machine	Repaired	33	1.5	1	Single	1						1
2016	Washing machine	Repaired				Single	1					1
2016	Washing machine	Repaired	7.5	3.5	3	Single												1
2016	Washing machine	Repaired				Single	1											1
2016	Washing machine	Repaired				Single	1																1
2016	Washing machine	Repaired	18	5.5		Single	1						1
2016	Washing machine	Repaired				Single	1								1
2016	Washing machine	Repaired	30	1.5	0	Single	1											1
2016	Washing machine	Repaired				Single	1																1
2016	Washing machine	Repaired	5	1.5	0	Single	1								1
2016	Washing machine	Repaired				Single	1													1
2016	Washing machine	Repaired				Single	1																		1
2016	Washing machine	Repaired	10	1.5	0	Single	1						1
2016	Washing machine	Repaired	7	3.5	1	Single	1															1
2016	Washing machine	Repaired	12	5.5	1	Single	1						1
2016	Washing machine	Repaired				Single								1
2016	Washing machine	Repaired	15			Single											1
2016	Washing machine	Repaired				Single	1										1
2016	Washing machine	Repaired	13	5.5	0	Single	1						1
2016	Washing machine	Partial	30	5.5	2	Multiple	1									1						1		1
2016	Washing machine	Partial				Multiple																		2
2016	Washing machine	Partial				Multiple							1								1
2016	Dishwasher	Not necessary	10	3	0
2016	Dishwasher	Not necessary
2016	Dishwasher	Not necessary
2016	Dishwasher	Not necessary
2016	Dishwasher	Not necessary
2016	Dishwasher	Not necessary	6	7	0
2016	Dishwasher	Not necessary	15	1	0
2016	Dishwasher	Not necessary	7	1	0
2016	Dishwasher	Not necessary
2016	Dishwasher	Not necessary	21	5.5	2
2016	Dishwasher	Not necessary
2016	Dishwasher	Not necessary	13	1.5	1
2016	Dishwasher	Not necessary
2016	Dishwasher	Not necessary	10
2016	Dishwasher	Not necessary	5	3.5	0
2016	Dishwasher	Not necessary	5	5.5	1
2016	Dishwasher	Not necessary
2016	Dishwasher	Not necessary	15	1.5	2
2016	Dishwasher	Not necessary
2016	Dishwasher	Not necessary
2016	Dishwasher	Not necessary
2016	Dishwasher	Not necessary	9	1.5	1
2016	Dishwasher	Not necessary	10	5.5	0
2016	Dishwasher	Not necessary	6	5.5	0
2016	Dishwasher	Not necessary	15	5.5	0
2016	Dishwasher	Not necessary	12	5.5	1
2016	Dishwasher	Not necessary
2016	Dishwasher	Not necessary	2
2016	Dishwasher	Not necessary	15	1.5	1
2016	Dishwasher	Not necessary	15	5.5	1
2016	Dishwasher	Not necessary	4.5	5.5	1
2016	Dishwasher	Not necessary
2016	Dishwasher	Not necessary	3	5.5	1
2016	Washing machine	Not necessary	3	2	0
2016	Washing machine	Not necessary	5	10	1
2016	Washing machine	Not necessary	20
2016	Washing machine	Not necessary
2016	Washing machine	Not necessary	5	3.5	1
2016	Washing machine	Not necessary	4	5.5	0
2016	Washing machine	Not necessary	3	3.5	1
2016	Washing machine	Not necessary
2016	Washing machine	Not necessary
2016	Washing machine	Not necessary
2016	Washing machine	Not necessary	14	5.5	1
2016	Washing machine	Not necessary	6.5
2016	Washing machine	Not necessary
2016	Washing machine	Not necessary
2016	Washing machine	Not necessary
2016	Washing machine	Not necessary
2016	Washing machine	Not necessary	10	5.5	0
2016	Washing machine	Not necessary	33	3.5	1
2016	Washing machine	Not necessary	12	5.5	0
2016	Washing machine	Not necessary
2016	Washing machine	Not necessary	11	1.5	0
2016	Washing machine	Not necessary	10	1.5	1
2016	Washing machine	Not necessary	9
2016	Washing machine	Not necessary	5.5	1.5	1
2016	Washing machine	Not necessary	15	5.5	0
2016	Washing machine	Not necessary	5.5	1.5	1
2016	Washing machine	Not necessary	4	3.5	0
2016	Washing machine	Not necessary	5	1.5	0
2016	Washing machine	Not necessary	4	5.5	0
2016	Washing machine	Not necessary	14
